# Supplementary material for: Early-Life Telomere Dynamics Differ between the Sexes and Predict Growth in the Barn Swallow (Hirundo rustica)
Source: PLoS One. 2015 Nov 13;10(11):e0142530. doi: 10.1371/journal.pone.0142530 (PMC4643985; doi:10.1371/journal.pone.0142530)
Supplement: S1 Dataset — (XLS) [file pone.0142530.s001.xls]

## Sheet: Foglio1
row	nestcode	colony	nestnum	sex	sibling_SR	startrow	broodsize	num_chick	age	chick_TS_d7	chick_TS_d16	TS_change	TS_father	TS_mother	body_mass	tarsus_length	wing_length	tail_length
3	panrc2n16	1	1	1	0.5		5	2	0	0.591278	0.359151	-0.232128			14.6	10
4	panrc2n16	1	1	1	0.5		5	2	1	0.359151					24.5	11.8	52.5	35.5
5	panrc2n16	1	1	2	1		5	3	0	0.378066	0.270742	-0.107324			14.8	9.9
6	panrc2n16	1	1	2	1		5	3	1	0.270742					22.6	11.55	50	33
8	panrc2n16	1	1	1	0.5		5	4	1	0.498302					23	10.9	45	28
11	nerrc2n8	2	2	1	0.5	1	5	6	0	0.349388	0.396357	0.0469684			12.1	9.4
12	nerrc2n8	2	2	1	0.5		5	6	1	0.396357					19.3	11.1	39	23
13	nerrc2n8	2	2	1	0.5		5	7	0	0.304108	0.3429	0.0387924			14.8	10.2
14	nerrc2n8	2	2	1	0.5		5	7	1	0.3429					18.3	11.05	42	25
15	nerrc2n8	2	2	2	0.75		5	8	0	0.201934	0.152345	-0.049589			14.1	10.15
16	nerrc2n8	2	2	2	0.75		5	8	1	0.152345					18.5	10.7	48	29
17	nerrc2n8	2	2	1	0.5		5	9	0	0.141024	0.189898	0.0488746			8.6	9
18	nerrc2n8	2	2	1	0.5		5	9	1	0.189898					14.2	10.4	30	15
19	nerrc2n8	2	2	2	0.75		5	10	0	0.350893	0.269449	-0.0814438			12.6	9.8
20	nerrc2n8	2	2	2	0.75		5	10	1	0.269449					17.3	10.8	40	22.5
21	nerrc8n6	2	3	1	0.5	1	5	11	0	0.812847	0.730884	-0.0819636		0.383076	16.4	10.7
22	nerrc8n6	2	3	1	0.5		5	11	1	0.730884					20.4	11.7	55	30
23	nerrc8n6	2	3	2	0.75		5	12	0	0.369236	0.345132	-0.0241038			18.3	10.85
24	nerrc8n6	2	3	2	0.75		5	12	1	0.345132					19.3	11.9	56	32
25	nerrc8n6	2	3	1	0.5		5	13	0	0.344696	0.415751	0.0710549			15	10.1
26	nerrc8n6	2	3	1	0.5		5	13	1	0.415751					18.6	11.5	48.5	28.5
27	nerrc8n6	2	3	2	0.75		5	14	0	0.441536	0.28972	-0.151816			15.8	10.95
28	nerrc8n6	2	3	2	0.75		5	14	1	0.28972					17.8	12	48.5	29
29	nerrc8n6	2	3	1	0.5		5	15	0	0.621499	0.264346	-0.357153			11.9	10.3
30	nerrc8n6	2	3	1	0.5		5	15	1	0.264346					17.3	11.45	38	18.5
31	nerrc8n3	2	4	1	0.5	1	3	16	0	0.798646	0.550658	-0.247988	0.353188	0.651323	15.9	11
32	nerrc8n3	2	4	1	0.5		3	16	1	0.550658					20.9	11.7	58	32
33	nerrc8n3	2	4	2	1		3	17	0	0.491034	0.388194	-0.102839			15.1	10
34	nerrc8n3	2	4	2	1		3	17	1	0.388194					22.7	11.1	53	32
35	nerrc8n3	2	4	1	0.5		3	18	0	0.724499	0.423964	-0.300535			12.8	9.45
36	nerrc8n3	2	4	1	0.5		3	18	1	0.423964					21.6	10.4	50	29.5
41	nerrc7n12	2	5	1	0.333	1	4	19	0	0.465079	0.609432	0.144352		0.224048	12.2	10.2
42	nerrc7n12	2	5	1	0.333		4	19	1	0.609432					22.2	12	51	32
43	nerrc7n12	2	5	2	0.667		4	20	0	0.394563	0.22536	-0.169203			13.3	10.4
44	nerrc7n12	2	5	2	0.667		4	20	1	0.22536					20.6	11.8	52	33
45	nerrc7n12	2	5	2	0.667		4	21	0	0.264569	0.262955	-0.00161401			10.2	9.5
46	nerrc7n12	2	5	2	0.667		4	21	1	0.262955					21.4	11.25	48	28.5
47	nerrc7n12	2	5	1	0.333		4	22	0	0.480422	0.302019	-0.178402			8.5	8.6
48	nerrc7n12	2	5	1	0.333		4	22	1	0.302019					21.4	11.3	41	23.5
51	nerrc1n1	2	6	1	0.333	1	4	23	0	0.447137	0.417273	-0.0298643	0.44146	0.837533	8	9.15
52	nerrc1n1	2	6	1	0.333		4	23	1	0.417273					24.7	11.1	42	24
53	nerrc1n1	2	6	2	0.667		4	24	0	0.382937	0.282457	-0.10048			11.8	10
54	nerrc1n1	2	6	2	0.667		4	24	1	0.282457					23.8	11.2	47	29
55	nerrc1n1	2	6	2	0.667		4	25	0	0.356475	0.226941	-0.129534			10.5	9.9
56	nerrc1n1	2	6	2	0.667		4	25	1	0.226941					22.5	11.5	45	27
57	nerrc1n1	2	6	1	0.333		4	26	0	0.403854	0.435682	0.0318284			9.5	9.4
58	nerrc1n1	2	6	1	0.333		4	26	1	0.435682					22.8	11	44	27
61	panrc3n12	1	7	1	1	1	5	27	0	0.385122	0.163949	-0.221173			13.2	11.2
62	panrc3n12	1	7	1	1		5	27	1	0.163949					21.7	11.7	46	26
65	panrc3n12	1	7	1	1		5	29	0	0.760305	0.664983	-0.095322			11.4	10.4
66	panrc3n12	1	7	1	1		5	29	1	0.664983					19.8	11.5	39	22
67	panrc3n12	1	7	1	1		5	30	0	0.275509	0.465677	0.190169			10	9.75
68	panrc3n12	1	7	1	1		5	30	1	0.465677					18.5	11.2	43	23
69	panrc3n12	1	7	1	1		5	31	0	0.452336	0.516529	0.0641923			9.8	9.5
70	panrc3n12	1	7	1	1		5	31	1	0.516529					19.3	11.2	40	22
71	nerrc7n4	2	8	1	0.5	1	3	32	0	0.404505	0.677378	0.272872	0.214857	0.729948	13.3	10.6
72	nerrc7n4	2	8	1	0.5		3	32	1	0.677378					22	11.5	52.5	34
73	nerrc7n4	2	8	1	0.5		3	33	0	0.497588	0.517864	0.0202764			15.2	10.4
74	nerrc7n4	2	8	1	0.5		3	33	1	0.517864					20.7	11.3	55	35
75	nerrc7n4	2	8	2	1		3	34	0	0.400563	0.407714	0.0071512			14.4	10.4
76	nerrc7n4	2	8	2	1		3	34	1	0.407714					19	11.2	53.5	33
81	nerrc1n3	2	9	2	0.25	1	5	35	0	0.561562	0.574095	0.0125337	0.823731	0.510149	11.7	10.4
82	nerrc1n3	2	9	2	0.25		5	35	1	0.574095					23.9	11.7	49	31
83	nerrc1n3	2	9	2	0.25		5	36	0	0.983575	0.867028	-0.116547			12.4	10
84	nerrc1n3	2	9	2	0.25		5	36	1	0.867028					20	11.1	53.5	33
85	nerrc1n3	2	9	1	0		5	37	0	0.459513	0.480934	0.0214204			12.8	10.1
86	nerrc1n3	2	9	1	0		5	37	1	0.480934					22.3	11	51	32.5
87	nerrc1n3	2	9	2	0.25		5	38	0	0.424474	0.665447	0.240973			12.6	10
88	nerrc1n3	2	9	2	0.25		5	38	1	0.665447					21.7	11.2	51	31
89	nerrc1n3	2	9	2	0.25		5	39	0	0.694973	0.396304	-0.298669			10.8	9.95
90	nerrc1n3	2	9	2	0.25		5	39	1	0.396304					23.1	11.15	46	29
91	nerrc1n8	2	10	2	0	1	5	40	0	0.384692	0.305187	-0.0795043	0.934441		17	10.85
92	nerrc1n8	2	10	2	0		5	40	1	0.305187					21.1	11.5	48	29.5
93	nerrc1n8	2	10	2	0		5	41	0	0.649348	0.601038	-0.0483107			17.2	11.6
94	nerrc1n8	2	10	2	0		5	41	1	0.601038					21.7	11.7	51	21
95	nerrc1n8	2	10	2	0		5	42	0	0.266298	0.313476	0.0471783			16.4	11.9
96	nerrc1n8	2	10	2	0		5	42	1	0.313476					21.7	11.8	49	29
97	nerrc1n8	2	10	2	0		5	43	0	0.18409	0.117299	-0.0667906			15.2	11.4
98	nerrc1n8	2	10	2	0		5	43	1	0.117299					22	12	48	28.5
99	nerrc1n8	2	10	2	0		5	44	0	0.227726	0.122655	-0.105071			16.4	11.25
100	nerrc1n8	2	10	2	0		5	44	1	0.122655					20.3	11.8	51	31
101	nerrc2n3	2	11	1	0.5	1	3	45	0	0.324007	0.20713	-0.116877			11	10
102	nerrc2n3	2	11	1	0.5		3	45	1	0.20713					23.6	11.7	39.5	22.5
103	nerrc2n3	2	11	2	1		3	46	0	0.119699	0.309848	0.19015			9.8	9.8
104	nerrc2n3	2	11	2	1		3	46	1	0.309848					22.6	11.5	36.5	20.5
105	nerrc2n3	2	11	1	0.5		3	47	0	0.483454	0.330465	-0.15299			10.1	9.8
106	nerrc2n3	2	11	1	0.5		3	47	1	0.330465					22.4	11.6	37	20
111	nerrc1n10	2	12	2	0.333	1	4	48	0	0.597979	0.477925	-0.120053	0.327153	0.265617	13.5	10.2
112	nerrc1n10	2	12	2	0.333		4	48	1	0.477925					20.6	11.2	54	34
113	nerrc1n10	2	12	1	0		4	49	0	0.389344	0.467777	0.0784329			11.9	10.1
114	nerrc1n10	2	12	1	0		4	49	1	0.467777					21.4	11.1	50	31
115	nerrc1n10	2	12	2	0.333		4	50	0	0.815462	0.656405	-0.159056			13.1	10.35
116	nerrc1n10	2	12	2	0.333		4	50	1	0.656405					21.5	11.15	51.5	32
117	nerrc1n10	2	12	2	0.333		4	51	0	0.34112	0.424791	0.0836709			11.6	9.9
118	nerrc1n10	2	12	2	0.333		4	51	1	0.424791					20.8	10.45	52.5	34.5
121	nerrc7n11	2	13	2	0.5	1	3	52	0	0.453029	0.621338	0.168309	0.609042	0.811898	9	9.2
122	nerrc7n11	2	13	2	0.5		3	52	1	0.621338					22.4	11.1	45	26.5
123	nerrc7n11	2	13	2	0.5		3	53	0	0.473231	0.491983	0.0187516			10.2	8.9
124	nerrc7n11	2	13	2	0.5		3	53	1	0.491983					24.2	11.3	48	37
125	nerrc7n11	2	13	1	0		3	54	0	0.345324	0.3445	-0.000824629			8.8	9.05
126	nerrc7n11	2	13	1	0		3	54	1	0.3445					21.9	11.05	43	26
131	nerrc1n11	2	14	1	0.667	1	4	55	0	0.36932	0.26401	-0.105309	0.429274	0.432432	14.8	10.4
132	nerrc1n11	2	14	1	0.667		4	55	1	0.26401					22.2	11.45	52	34
133	nerrc1n11	2	14	1	0.667		4	56	0	0.596863	0.349445	-0.247418			12.2	10.05
134	nerrc1n11	2	14	1	0.667		4	56	1	0.349445					21.2	11	43	27
135	nerrc1n11	2	14	1	0.667		4	57	0	0.274698	0.463736	0.189038			14.5	10.9
136	nerrc1n11	2	14	1	0.667		4	57	1	0.463736					22.3	11.1	47	30
137	nerrc1n11	2	14	2	1		4	58	0	0.526849	0.580444	0.0535944			14.8	11.1
138	nerrc1n11	2	14	2	1		4	58	1	0.580444					22.1	11.55	49.5	30.5
141	nerrc8n5	2	15	1	0.5	1	5	59	0	0.655914	0.520633	-0.135281		0.772292	12.4	9.95
142	nerrc8n5	2	15	1	0.5		5	59	1	0.520633					21.7		54	32
143	nerrc8n5	2	15	1	0.5		5	60	0	0.537973	0.524439	-0.0135337			13.7	9.9
144	nerrc8n5	2	15	1	0.5		5	60	1	0.524439					21.4		57	37
145	nerrc8n5	2	15	2	0.75		5	61	0	0.370795	0.403397	0.0326028			13.5	10
146	nerrc8n5	2	15	2	0.75		5	61	1	0.403397					20.6		57.5	35.5
147	nerrc8n5	2	15	1	0.5		5	62	0	0.83213	0.472037	-0.360093			15.1	10.9
148	nerrc8n5	2	15	1	0.5		5	62	1	0.472037					22.2		56	35
149	nerrc8n5	2	15	2	0.75		5	63	0	0.576212	0.468226	-0.107986			8.4	8.6
150	nerrc8n5	2	15	2	0.75		5	63	1	0.468226					22.3		46	28
